# Supplementary material for: Genomic Evidence of Low Contemporary Effective Population Size and Southern Genetic Reservoirs in an Island Endemic Epiphytic Orchid of Taiwan
Source: Ecol Evol. 2026 Jan 14;16(1):e72920. doi: 10.1002/ece3.72920 (PMC12802410; doi:10.1002/ece3.72920)
Supplement: Supplementary file 2 — Data S2: ece372920‐sup‐0002‐Supinfo1.csv. [file ECE3-16-e72920-s001.csv]

Sample_id	pop_L	pop_M	raw_reads	total_clusters	Consensus	m_4loci	m_32loci	m_51loci	lat	lon	MLH_4	MLH_32	MLH_51	pi_m32_M	TD_m32_M	pi_m32_L	pi_m51_L	pi_m51_M	TD_m51_M	Accession
HPALS01	ALS	ALS	665107	111376	7937	5197	798	222	23.590232	120.802722	0.100940583	0.068965517	0.060606061	0.009316338	-0.4948608	0.009213599	0.001949106	0.001538564	-1.737109	SAMN48784318
HPALS02	ALS	ALS	928752	138489	13741	9329	964	223	23.590232	120.802722	0.111083028	0.098666667	0.04	0.009316338	-0.4948608	0.009213599	0.001949106	0.001538564	-1.737109	SAMN48784319
HPALS03	ALS	ALS	1162474	173130	17866	12454	996	229	23.590232	120.802722	0.122589928	0.076628352	0.038461538	0.009316338	-0.4948608	0.009213599	0.001949106	0.001538564	-1.737109	SAMN48784320
HPALS06	ALS	ALS	787775	183974	10376	4132	724	215	23.590232	120.802722	0.094382663	0.078610603	0.06185567	0.009316338	-0.4948608	0.009213599	0.001949106	0.001538564	-1.737109	SAMN48784321
HPALS08	ALS	ALS	444548	104576	5474	2607	536	217	23.590232	120.802722	0.081708449	0.077333333	0.051020408	0.009316338	-0.4948608	0.009213599	0.001949106	0.001538564	-1.737109	SAMN48784322
HPAWD01	AWD	CMR	687068	131239	7911	3909	481	197	23.992979	121.183847	0.130099582	0.083850932	0.011494253	0.007473609	1.792113	0.003787326	0.001244117	0.001115067	-1.277583	SAMN48784323
HPAWD02	AWD	CMR	472694	108214	4066	1944	352	185	23.992979	121.183847	0.130081301	0.0591133	0.036585366	0.007473609	1.792113	0.003787326	0.001244117	0.001115067	-1.277583	SAMN48784324
HPAWD03	AWD	CMR	495198	110679	3865	1632	275	154	23.992979	121.183847	0.118432027	0.060810811	0	0.007473609	1.792113	0.003787326	0.001244117	0.001115067	-1.277583	SAMN48784325
HPAWD04	AWD	CMR	767600	142324	9415	4592	528	198	23.992979	121.183847	0.130541202	0.067750678	0.022727273	0.007473609	1.792113	0.003787326	0.001244117	0.001115067	-1.277583	SAMN48784326
HPAWD05	AWD	CMR	543689	137526	3786	1520	299	174	23.992979	121.183847	0.124338624	0.05625	0.026666667	0.007473609	1.792113	0.003787326	0.001244117	0.001115067	-1.277583	SAMN48784327
HPAWD06	AWD	CMR	734446	132544	7178	3525	465	183	23.992979	121.183847	0.119440459	0.047770701	0.0125	0.007473609	1.792113	0.003787326	0.001244117	0.001115067	-1.277583	SAMN48784328
HPBDW01	BDW	SMR	1091784	301431	13305	5788	769	208	22.6143	120.74789	0.134871903	0.091525424	0.042105263	0.01009277	-0.9945067	NA	NA	0.001826642	-2.041776	SAMN48784329
HPDGL01	DGL	SMR	1474026	269934	21865	13587	979	222	22.837424	120.84598	0.145393219	0.106821107	0.019230769	0.01009277	-0.9945067	0.01002703	0.001530748	0.001826642	-2.041776	SAMN48784330
HPDGL02	DGL	SMR	1711095	204827	26494	17384	1004	223	22.837424	120.84598	0.163686382	0.116834171	0.05	0.01009277	-0.9945067	0.01002703	0.001530748	0.001826642	-2.041776	SAMN48784331
HPDGL03	DGL	SMR	1311801	196790	19368	13034	978	227	22.837424	120.84598	0.148199318	0.110246433	0.019607843	0.01009277	-0.9945067	0.01002703	0.001530748	0.001826642	-2.041776	SAMN48784332
HPDGL04	DGL	SMR	1138658	145621	20409	13432	967	223	22.837424	120.84598	0.146820393	0.099734043	0.01980198	0.01009277	-0.9945067	0.01002703	0.001530748	0.001826642	-2.041776	SAMN48784333
HPDGL05	DGL	SMR	1803777	430631	28793	14446	1010	229	22.837424	120.84598	0.14037411	0.100376412	0.009708738	0.01009277	-0.9945067	0.01002703	0.001530748	0.001826642	-2.041776	SAMN48784334
HPDGL06	DGL	SMR	934254	194502	11393	7104	954	230	22.844651	120.846228	0.111945279	0.0875513	0.038834951	0.01009277	-0.9945067	0.01002703	0.001530748	0.001826642	-2.041776	SAMN48784335
HPDGL07	DGL	SMR	1919110	229605	28448	18775	1019	225	22.844651	120.846228	0.162574945	0.106304079	0.02	0.01009277	-0.9945067	0.01002703	0.001530748	0.001826642	-2.041776	SAMN48784336
HPDGL09	DGL	SMR	334967	83421	2861	1595	463	217	22.836597	120.844247	0.0978173	0.03125	0.02020202	0.01009277	-0.9945067	0.01002703	0.001530748	0.001826642	-2.041776	SAMN48784337
HPDGL10	DGL	SMR	1173953	123154	17615	12503	996	224	22.836597	120.844247	0.132856462	0.116966581	0.030612245	0.01009277	-0.9945067	0.01002703	0.001530748	0.001826642	-2.041776	SAMN48784338
HPDGL11	DGL	SMR	1167487	210876	17752	11598	999	223	22.835736	120.84116	0.131568228	0.082278481	0.03030303	0.01009277	-0.9945067	0.01002703	0.001530748	0.001826642	-2.041776	SAMN48784339
HPDGL13	DGL	SMR	957964	138694	13826	9451	958	226	22.835736	120.84116	0.117205396	0.103494624	0.01980198	0.01009277	-0.9945067	0.01002703	0.001530748	0.001826642	-2.041776	SAMN48784340
HPDHS01	DHS	SMR	584446	116792	6330	4032	804	226	22.408253	120.755574	0.082603619	0.075782537	0.04040404	0.01009277	-0.9945067	NA	NA	0.001826642	-2.041776	SAMN48784341
HPDXST01	DXS	XSM	202722	42235	1897	1130	437	221	24.22638	120.97198	0.080183276	0.040145985	0.01980198	0.005419163	2.966278	NA	NA	0.001068875	-0.4016135	SAMN48784342
HPFRS01	FRS	ALS	274123	75301	1907	1023	465	206	23.480563	120.730379	0.082337317	0.048109966	0	0.009316338	-0.4948608	0.003605482	0.000771708	0.001538564	-1.737109	SAMN48784343
HPFRS04	FRS	ALS	314403	75772	2465	1244	400	215	23.480563	120.730379	0.067611778	0.035714286	0	0.009316338	-0.4948608	0.003605482	0.000771708	0.001538564	-1.737109	SAMN48784344
HPFRS05	FRS	ALS	599246	125301	5679	2823	554	212	23.480563	120.730379	0.085344057	0.03601108	0.020618557	0.009316338	-0.4948608	0.003605482	0.000771708	0.001538564	-1.737109	SAMN48784345
HPFRS06	FRS	ALS	332088	83716	3198	1583	435	214	23.480563	120.730379	0.069478908	0.042145594	0	0.009316338	-0.4948608	0.003605482	0.000771708	0.001538564	-1.737109	SAMN48784346
HPFRS09	FRS	ALS	257683	67183	1908	1044	454	210	23.480563	120.730379	0.076167076	0.049833887	0.020618557	0.009316338	-0.4948608	0.003605482	0.000771708	0.001538564	-1.737109	SAMN48784347
HPMF03	MF	CMR	410739	85833	4830	3189	633	223	24.089044	121.174704	0.080784314	0.030162413	0	0.007473609	1.792113	0.005205931	0.001194805	0.001115067	-1.277583	SAMN48784348
HPMF04	MF	CMR	428286	101619	5895	2738	611	224	24.089044	121.174704	0.059587814	0.033175355	0.04950495	0.007473609	1.792113	0.005205931	0.001194805	0.001115067	-1.277583	SAMN48784349
HPMF05	MF	CMR	710588	146533	9226	6231	775	215	24.089044	121.174704	0.074784276	0.051107325	0.01	0.007473609	1.792113	0.005205931	0.001194805	0.001115067	-1.277583	SAMN48784350
HPNBM01	NBM	SMR	580645	179215	5334	2701	563	151	22.519005	120.793889	0.105785838	0.091722595	0.166666667	0.01009277	-0.9945067	0.009600191	0.003555556	0.001826642	-2.041776	SAMN48784351
HPNBM02	NBM	SMR	738382	166878	9387	5636	833	219	22.519005	120.793889	0.10289523	0.094867807	0.154639175	0.01009277	-0.9945067	0.009600191	0.003555556	0.001826642	-2.041776	SAMN48784352
HPNBM03	NBM	SMR	773623	141219	10590	7164	861	213	22.519005	120.793889	0.111437429	0.113569322	0.153846154	0.01009277	-0.9945067	0.009600191	0.003555556	0.001826642	-2.041776	SAMN48784353
HPNBM04	NBM	SMR	1046171	167105	15129	9602	946	222	22.519005	120.793889	0.120082066	0.10106383	0.043010753	0.01009277	-0.9945067	0.009600191	0.003555556	0.001826642	-2.041776	SAMN48784354
HPNKS10	NKS	XSM	535250	101267	5271	3229	644	223	24.365062	120.9879	0.073052553	0.061674009	0.01010101	0.005419163	2.966278	NA	NA	0.001068875	-0.4016135	SAMN48784355
HPSJ04	SJ	XSM	275124	71658	1800	954	388	213	24.412685	120.976899	0.062027231	0.037383178	0.03125	0.005419163	2.966278	0.002481203	0.001077441	0.001068875	-0.4016135	SAMN48784356
HPSJ06	SJ	XSM	303824	69147	3065	1882	510	214	24.412685	120.976899	0.09587217	0.059701493	0.02020202	0.005419163	2.966278	0.002481203	0.001077441	0.001068875	-0.4016135	SAMN48784357
HPSM01	SM	XSM	380968	69110	4446	2904	621	222	24.28483	121.26678	0.09375	0.077272727	0.019607843	0.005419163	2.966278	NA	NA	0.001068875	-0.4016135	SAMN48784358
HPSST01	SST	SMR	557678	88084	5933	4018	819	229	23.08564	120.78851	0.087847731	0.067092652	0.019417476	0.01009277	-0.9945067	0.005334169	0.001000481	0.001826642	-2.041776	SAMN48784359
HPWDS01	WDS	SMR	399220	125840	4599	1366	413	176	23.248436	120.838101	0.089825848	0.052083333	0.036144578	0.01009277	-0.9945067	0.002165831	0.001635402	0.001826642	-2.041776	SAMN48784360
HPWDS02	WDS	SMR	272779	70048	4072	1139	320	169	23.248436	120.838101	0.073333333	0.053140097	0.075	0.01009277	-0.9945067	0.002165831	0.001635402	0.001826642	-2.041776	SAMN48784361
HPXLDS02	XLDS	CMR	756131	197648	14104	2002	604	220	23.71242	120.90649	0.079545455	0.07816092	0.04	0.007473609	1.792113	NA	NA	0.001115067	-1.277583	SAMN48784362
HPXNS01	SST	SMR	349790	93313	2702	1465	447	214	23.082884	120.802059	0.07079646	0.032142857	0.020833333	0.01009277	-0.9945067	0.005334169	0.001000481	0.001826642	-2.041776	SAMN48784363
HPXT03	XT	ALS	1118846	281334	15225	5571	779	207	23.66292	120.802441	0.107864203	0.054101222	0.022222222	0.009316338	-0.4948608	0.006371763	0.001142857	0.001538564	-1.737109	SAMN48784364
HPXT05	XT	ALS	693761	194910	9437	2399	619	216	23.66292	120.802441	0.114984391	0.084668192	0.030927835	0.009316338	-0.4948608	0.006371763	0.001142857	0.001538564	-1.737109	SAMN48784365
HPXT06	XT	ALS	991367	195925	11866	5964	704	204	23.66292	120.802441	0.100883501	0.046875	0	0.009316338	-0.4948608	0.006371763	0.001142857	0.001538564	-1.737109	SAMN48784366
HPZWS02	ZWS	ALS	341986	90308	3436	1923	537	205	23.306926	120.709609	0.090369393	0.084880637	0.112244898	0.009316338	-0.4948608	0.009136139	0.001655831	0.001538564	-1.737109	SAMN48784367
HPZWS03	ZWS	ALS	688288	238092	13412	1704	505	205	23.306926	120.709609	0.101515152	0.073863636	0.032258065	0.009316338	-0.4948608	0.009136139	0.001655831	0.001538564	-1.737109	SAMN48784368
HPZWS06	ZWS	ALS	630909	148509	7383	4529	756	214	23.306926	120.709609	0.093133386	0.05372617	0.01980198	0.009316338	-0.4948608	0.009136139	0.001655831	0.001538564	-1.737109	SAMN48784369
HPZWS07	ZWS	ALS	830358	221413	10991	5498	872	225	23.306926	120.709609	0.096767001	0.077039275	0.01	0.009316338	-0.4948608	0.009136139	0.001655831	0.001538564	-1.737109	SAMN48784370
HPZWS08	ZWS	ALS	1045760	252300	19323	7777	943	228	23.306926	120.709609	0.104118464	0.067750678	0.02	0.009316338	-0.4948608	0.009136139	0.001655831	0.001538564	-1.737109	SAMN48784371
HPZWS10	ZWS	ALS	1047306	210329	13175	8344	984	218	23.306926	120.709609	0.11896601	0.098064516	0.010309278	0.009316338	-0.4948608	0.009136139	0.001655831	0.001538564	-1.737109	SAMN48784372
HPZWS11	ZWS	ALS	407723	135708	3889	1405	452	202	23.306926	120.709609	0.074074074	0.055172414	0.032608696	0.009316338	-0.4948608	0.009136139	0.001655831	0.001538564	-1.737109	SAMN48784373
HPZWS12	ZWS	ALS	1015194	211652	15763	8721	940	223	23.306926	120.709609	0.119057405	0.103401361	0.01980198	0.009316338	-0.4948608	0.009136139	0.001655831	0.001538564	-1.737109	SAMN48784374
HPZWS13	ZWS	ALS	438670	155001	5264	1709	479	196	23.306926	120.709609	0.078888054	0.040247678	0.023255814	0.009316338	-0.4948608	0.009136139	0.001655831	0.001538564	-1.737109	SAMN48784375
HPZWS14	ZWS	ALS	1168831	177395	16240	10624	974	225	23.306926	120.709609	0.121536382	0.093667546	0.058823529	0.009316338	-0.4948608	0.009136139	0.001655831	0.001538564	-1.737109	SAMN48784376
HPZZG02	ZZG	SMR	750428	153522	9905	6668	877	221	23.27787	120.913276	0.102508572	0.061349693	0.041237113	0.01009277	-0.9945067	0.008757588	0.001136261	0.001826642	-2.041776	SAMN48784377
HPZZG03	ZZG	SMR	1153017	156686	19098	13489	1005	223	23.27787	120.913276	0.138431752	0.099246231	0.041237113	0.01009277	-0.9945067	0.008757588	0.001136261	0.001826642	-2.041776	SAMN48784378
HPZZG04	ZZG	SMR	374735	108190	3360	1239	397	216	23.27787	120.913276	0.065520945	0.025531915	0.03	0.01009277	-0.9945067	0.008757588	0.001136261	0.001826642	-2.041776	SAMN48784379
HPZZG05	ZZG	SMR	1091528	179969	16980	11401	971	218	23.27787	120.913276	0.125927474	0.091383812	0.02020202	0.01009277	-0.9945067	0.008757588	0.001136261	0.001826642	-2.041776	SAMN48784380
HPZZG06	ZZG	SMR	505152	108039	5054	3321	713	206	23.27787	120.913276	0.10296812	0.069811321	0.021052632	0.01009277	-0.9945067	0.008757588	0.001136261	0.001826642	-2.041776	SAMN48784381
Sample_id	Unique id associated with each individual
pop_L	local population
pop_M	population assignment based on mountain range
raw_reads	the number of sequenced reads
total_clusters	the number of sequence clusters
Consensus	the number of consensus sequences
m_4loci	the number of loci retained based on m4 criterion
m_32loci	the number of loci retained based on m32 criterion
m_51loci	the number of loci retained based on m51 criterion
lat	latitude
lon	longitude
MLH_4	Multilocus Heterozygosity estimates based on m4 dataset
MLH_32	Multilocus Heterozygosity estimates based on m32 dataset
MLH_51	Multilocus Heterozygosity estimates based on m51 dataset
pi_m32_M	Estimated sequence diversity pi based on m32 dataset for different populations from different mountain ranges
TD_m32_M	Estimated Tajima's D based on m32 dataset for different populations from different mountain ranges
pi_m32_L	Estimated sequence diversity pi based on m32 dataset for different populations from different localities
pi_m51_L	Estimated sequence diversity pi based on m51 dataset for different populations from different localities
pi_m51_M	Estimated sequence diversity pi based on m51 dataset for different populations from different mountain ranges
TD_m51_M	Estimated Tajima's D based on m51 dataset for different populations from different mountain ranges
Accession	GenBank SRA accession numbers
