# Supplementary material for: Genomic Evidence of Low Contemporary Effective Population Size and Southern Genetic Reservoirs in an Island Endemic Epiphytic Orchid of Taiwan
Source: Ecol Evol. 2026 Jan 14;16(1):e72920. doi: 10.1002/ece3.72920 (PMC12802410; doi:10.1002/ece3.72920)
Supplement: Supplementary file 3 — Data S3: ece372920‐sup‐0003‐Supinfo2.xlsx. [file ECE3-16-e72920-s003.xlsx]

## Sheet: Sample List
DNA_code	collection_date	collection_locality	latitude	longitude	HAST
HPALS01	2020-12-18	Taiwan, chiayi County, Alishan Township: Alishan National Forest Recreation Area	23.5902	120.803	147031
HPALS02	2020-12-18	Taiwan, chiayi County, Alishan Township: Alishan National Forest Recreation Area	23.5902	120.803	147032
HPALS03	2020-12-18	Taiwan, chiayi County, Alishan Township: Alishan National Forest Recreation Area	23.5902	120.803	147033
HPALS06	2020-12-18	Taiwan, chiayi County, Alishan Township: Alishan National Forest Recreation Area	23.5902	120.803	147034
HPALS08	2020-12-18	Taiwan, chiayi County, Alishan Township: Alishan National Forest Recreation Area	23.5902	120.803	147035
HPBDW01	2023-06-19	Taimu Mountain: Pingtung county, Taiwu Township, Taiwan	22.6143	120.748	147036
HPDGL01	2023-05-07	Dagui Hu Site 1: H1699m Pingtung County, Wutai Township, Taiwan	22.8374	120.846	147037
HPDGL02	2023-05-07	Dagui Hu Site 1: H1699m Pingtung County, Wutai Township, Taiwan	22.8374	120.846	147038
HPDGL03	2023-05-07	Dagui Hu Site 1: H1699m Pingtung County, Wutai Township, Taiwan	22.8374	120.846	147039
HPDGL04	2023-05-07	Dagui Hu Site 1: H1699m Pingtung County, Wutai Township, Taiwan	22.8374	120.846	147040
HPDGL05	2023-05-07	Dagui Hu Site 1: H1699m Pingtung County, Wutai Township, Taiwan	22.8374	120.846	147041
HPDGL06	2023-05-07	Dagui Hu Site 2: H1953m Pingtung County, Wutai Township, Taiwan	22.8447	120.846	147042
HPDGL07	2023-05-07	Dagui Hu Site 2: H1953m Pingtung County, Wutai Township, Taiwan	22.8447	120.846	147043
HPDGL09	2023-05-07	Dagui Hu Site 3: H1659m Pingtung County, Wutai Township, Taiwan	22.8366	120.844	147044
HPDGL10	2023-05-07	Dagui Hu Site 3: H1659m Pingtung County, Wutai Township, Taiwan	22.8366	120.844	147045
HPDGL11	2023-05-07	Dagui Hu Site 4: H1657m Pingtung County, Wutai Township, Taiwan	22.8357	120.842	147046
HPDGL13	2023-05-07	Dagui Hu Site 4: H1657m Pingtung County, Wutai Township, Taiwan	22.8357	120.842	147047
HPDHS01	2021 summer	Taiwan, Pingtung County, Chunri Township: Dahan Shan	22.4083	120.756	147048
HPDXST01	2021-07-28	Taiwan, Taichung City, Heping District: Daxueshan National Forest Recreation Area 32K	24.2264	120.972	147049
HPFRS01	2021-06-09	Taiwan, chiayi County, Alishan Township: Furong Shan	23.4806	120.73	147050
HPFRS04	2021-06-09	Taiwan, chiayi County, Alishan Township: Furong Shan	23.4806	120.73	147051
HPFRS05	2021-06-09	Taiwan, chiayi County, Alishan Township: Furong Shan	23.4806	120.73	147052
HPFRS06	2021-06-09	Taiwan, chiayi County, Alishan Township: Furong Shan	23.4806	120.73	147053
HPFRS09	2021-06-09	Taiwan, chiayi County, Alishan Township: Furong Shan	23.4806	120.73	147054
HPMF03	2022-04-20	Taiwan, Nantou County, Ren'ai Township: NTU highland experimental farm	24.089	121.175	147055
HPMF04	2022-04-20	Taiwan, Nantou County, Ren'ai Township: NTU highland experimental farm	24.089	121.175	147056
HPMF05	2022-04-20	Taiwan, Nantou County, Ren'ai Township: NTU highland experimental farm	24.089	121.175	147057
HPNBM01	2023-01-24	Nabao Mountain: 1400m~1600m Jinlun, Taitung County, Jinfeng Township, Taiwan	22.519	120.794	147058
HPNBM02	2023-01-24	Nabao Mountain: 1400m~1600m Jinlun, Taitung County, Jinfeng Township, Taiwan	22.519	120.794	147059
HPNBM03	2023-01-24	Nabao Mountain: 1400m~1600m Jinlun, Taitung County, Jinfeng Township, Taiwan	22.519	120.794	147060
HPNBM04	2023-01-24	Nabao Mountain: 1400m~1600m Jinlun, Taitung County, Jinfeng Township, Taiwan	22.519	120.794	147061
HPNKS10	2022-07-05	Taiwan, Miaoli County, Tai'an Township: Nankeng Shan 1550m	24.3651	120.988	147062
HPSJ04	2021-05-02	Taiwan, Miaoli County, Tai'an Township: Shyu-Jian Recreation Area	23.0829	120.802	147063
HPSJ06	2021-07-27	Taiwan, Miaoli County, Tai'an Township: Simahsian Forest Trail	24.4127	120.977	147064
HPSJ08	2021-07-27	Taiwan, Miaoli County, Tai'an Township: Simahsian Forest Trail	24.4127	120.977	147065
HPSJ09	2021-09-05	Taiwan, Miaoli County, Tai'an Township: Shyu-Jian Recreation Area	23.0829	120.802	147066
HPSJ10	2021-09-05	Taiwan, Miaoli County, Tai'an Township: Shyu-Jian Recreation Area	23.0829	120.802	147067
HPSM01	2023-03-23	Taiwan, Tiachung City, Heping District: Songmao Forest Trail	24.2848	121.267	147068
HPSST01	2023-08-25	Taiwan, Kaohsiung City, Taoyuan Distrist: ShihShan Trail	23.0856	120.789	147069
HPWDS01	2021	Taiwan, Kaohsiung City, Taoyuan Distrist: Wufudong Shan	23.2484	120.838	147070
HPWDS02	2021	Taiwan, Kaohsiung City, Taoyuan Distrist: Wufudong Shan	23.2484	120.838	147071
HPXLDS02	2023-11-09	Taiwan, Nantou County, Xinyi Township: Xiluanda Shan	23.7124	120.906	147072
HPXNS01	2021-08-23	Taiwan, Kaohsiung City, Taoyuan Distrist: Xinan shan 1850m	23.0829	120.802	147073
HPXT03	2020-11-27	Taiwan, Nantou County, Lugu Township: Xitou Nature Education Area	23.6629	120.802	147074
HPXT05	2020-11-27	Taiwan, Nantou County, Lugu Township: Xitou Nature Education Area	23.6629	120.802	147075
HPXT06	2020-11-27	Taiwan, Nantou County, Lugu Township: Xitou Nature Education Area	23.6629	120.802	147076
HPZWS02	2021-07-01	Taiwan, chiayi County, Alishan Township: Zhuowu Shan	23.3069	120.71	147077
HPZWS03	2021-07-01	Taiwan, chiayi County, Alishan Township: Zhuowu Shan	23.3069	120.71	147078
HPZWS06	2021-07-01	Taiwan, chiayi County, Alishan Township: Zhuowu Shan	23.3069	120.71	147079
HPZWS07	2021-07-01	Taiwan, chiayi County, Alishan Township: Zhuowu Shan	23.3069	120.71	147080
HPZWS08	2021-07-01	Taiwan, chiayi County, Alishan Township: Zhuowu Shan	23.3069	120.71	147081
HPZWS10	2021-07-01	Taiwan, chiayi County, Alishan Township: Zhuowu Shan	23.3069	120.71	147082
HPZWS11	2021-07-01	Taiwan, chiayi County, Alishan Township: Zhuowu Shan	23.3069	120.71	147083
HPZWS12	2021-07-01	Taiwan, chiayi County, Alishan Township: Zhuowu Shan	23.3069	120.71	147084
HPZWS13	2021-07-01	Taiwan, chiayi County, Alishan Township: Zhuowu Shan	23.3069	120.71	147085
HPZWS14	2021-07-01	Taiwan, chiayi County, Alishan Township: Zhuowu Shan	23.3069	120.71	147086
HPZZG02	2022-10-21	Taiwan, Kaohsiung City, Taoyuan Distrist: Zhongzhiguan Trail	23.2779	120.913	147087
HPZZG03	2022-10-21	Taiwan, Kaohsiung City, Taoyuan Distrist: Zhongzhiguan Trail	23.2779	120.913	147088
HPZZG04	2022-10-21	Taiwan, Kaohsiung City, Taoyuan Distrist: Zhongzhiguan Trail	23.2779	120.913	147089
HPZZG05	2022-10-21	Taiwan, Kaohsiung City, Taoyuan Distrist: Zhongzhiguan Trail	23.2779	120.913	147090
HPZZG06	2022-10-21	Taiwan, Kaohsiung City, Taoyuan Distrist: Zhongzhiguan Trail	23.2779	120.913	147091
HPAWD1	2024-12	Natural forest near aowamda forest recreation area	23.993	121.184	147092
HPAWD2	2024-12	Natural forest near aowamda forest recreation area	23.993	121.184	147093
HPAWD3	2024-12	Natural forest near aowamda forest recreation area	23.993	121.184	147094
HPAWD4	2024-12	Natural forest near aowamda forest recreation area	23.993	121.184	147095
HPAWD5	2024-12	Natural forest near aowamda forest recreation area	23.993	121.184	147096
